# Supplementary material for: Laboratory Diagnostic of Acute Kidney Injury and Its Progression: Risk of Underdiagnosis in Female and Elderly Patients
Source: J Clin Med. 2023 Jan 30;12(3):1092. doi: 10.3390/jcm12031092 (PMC9917506; doi:10.3390/jcm12031092)
Supplement: Supplementary file 1 [file jcm-12-01092-s001.zip]

Archive with 1 entries (1 files):
- jcm-2051813-supplementary.pdf
